# Supplementary material for: Regulation of MRE11A by UBQLN4 leads to cisplatin resistance in patients with esophageal squamous cell carcinoma
Source: Mol Oncol. 2021 Mar 8;15(4):1069–87. doi: 10.1002/1878-0261.12929 (PMC8024730; doi:10.1002/1878-0261.12929)
Supplement: Supplementary file 9 — Table S1. List of antibodies (Ab) and dilutions utilized in this study. [file MOL2-15-1069-s009.xlsx]

## Sheet: Table S1
	Table S1. List of antibodies (Ab) and dilutions utilized in this study.
	Supplementary Table 1. List of Abs and dilution utilized in this study.
	Ab name	Class	WES	WB	IF	IP	IHC	Manufacturer	Cat #	Source
	α/β-tubulin pAb	IgG	1:100					Cell Signaling Technology	2148	Danvers, MA, USA
	UBQLN4 mAb (A333)	IgG	1:10	1:1000		5ug	1:200	Santa Cruz Biotechnology	sc-136145	Dallas, TX, USA
	Phospho-histone H2A.X (Ser139) mAb	IgG			1:100			Millipore Sigma	05-636	Darmstadt, Germany
	LSD1 pAb	IgG	1:50, 1:400					Cell Signaling Technology	2139	Danvers, MA, USA
	β-actin mAb	IgG	1:100	1:5000				Millipore Sigma	A5441	Darmstadt, Germany
	Mouse (G3A1) mAb control	IgG				5ug		Cell Signaling Technology	5415	Danvers, MA, USA
	MRE11A pAb	IgG	1:50, 1:400	1:2000	1:100	5ug	1:300	Cell Signaling Technology	4895	Danvers, MA, USA
	Normal Rabbit pAb control	IgG				5ug		Cell Signaling Technology	2729	Danvers, MA, USA
	Ubiquitin pAb	IgG	1:100					Cell Signaling Technology	3933	Danvers, MA, USA
	53BP1 pAb	IgG			1:100			Cell Signaling Technology	4937	Danvers, MA, USA
	UBQLN4-Ps318 pAb	IgG			1:100	5ug		Bethyl	A300-BL20645	Montgomery, TX, USA
	DDDDK tag pAb	IgG	1:50			5ug		Abcam	ab1162	Cambridge, MA, USA
